# Supplementary material for: Development of Multifunctional Pullulan/Chitosan-Based Composite Films Reinforced with ZnO Nanoparticles and Propolis for Meat Packaging Applications
Source: Foods. 2021 Nov 12;10(11):2789. doi: 10.3390/foods10112789 (PMC8625050; doi:10.3390/foods10112789)
Supplement: Supplementary file 1 [file foods-10-02789-s001.zip]

Archive with 1 entries (1 files):
- foods-1460235-supplementary.pdf
